# Supplementary material for: Comparative and functional genomics of the Lactococcus lactis taxon; insights into evolution and niche adaptation
Source: BMC Genomics. 2017 Mar 29;18:267. doi: 10.1186/s12864-017-3650-5 (PMC5372332; doi:10.1186/s12864-017-3650-5)
Supplement: Supplementary file 3 — Unique gene family list. List of locus tag identifiers and predicted functions of unique gene families identified by MCL clustering. (XLSX 24 kb) [file 12864_2017_3650_MOESM3_ESM.xlsx]

## Sheet: Sheet1
Locus_tag	Product
CVCAS_0182	hypothetical protein
CVCAS_0237	hypothetical protein
CVCAS_0241	hypothetical protein
CVCAS_0329	hypothetical protein
CVCAS_0337	hypothetical protein
CVCAS_0395	hypothetical protein
CVCAS_0581	hypothetical protein
CVCAS_0608	hypothetical protein
CVCAS_0612	hypothetical protein
CVCAS_0620	hypothetical protein
CVCAS_0625	hypothetical protein
CVCAS_0626	hypothetical protein
CVCAS_0691	hypothetical protein
CVCAS_0844	hypothetical protein
CVCAS_0862	hypothetical protein
CVCAS_0908	hypothetical protein
CVCAS_0945	hypothetical protein
CVCAS_1091	hypothetical protein
CVCAS_1147	hypothetical protein
CVCAS_1195	hypothetical protein
CVCAS_1259	hypothetical protein
CVCAS_1422	hypothetical protein
CVCAS_1424	hypothetical protein
CVCAS_1461	hypothetical protein
CVCAS_1498	hypothetical protein
CVCAS_1560	hypothetical protein
CVCAS_1615	hypothetical protein
CVCAS_1668	hypothetical protein
CVCAS_1696	hypothetical protein
CVCAS_1720	hypothetical protein
CVCAS_1802	hypothetical protein
CVCAS_1857	hypothetical protein
CVCAS_1937	hypothetical protein
CVCAS_1987	hypothetical protein
CVCAS_1996	hypothetical protein
CVCAS_2044	hypothetical protein
CVCAS_2060	hypothetical protein
CVCAS_2201	hypothetical protein
CVCAS_2279	hypothetical protein
CVCAS_2280	hypothetical protein
CVCAS_2292	hypothetical protein
CVCAS_2307	hypothetical protein
CVCAS_2315	hypothetical protein
CVCAS_2316	hypothetical protein
kw2_0212	ribose/galactose isomerase family protein
kw2_0243	radical SAM domain-containing protein
kw2_0244	MFS transporter
kw2_0451	hypothetical protein
kw2_0577	hypothetical protein
kw2_0752	DivIVA domain-containing protein
kw2_0794	accessory Sec system glycosyl transferase GtfB
kw2_0797	accessory Sec system protein Asp2
kw2_0798	accessory Sec system protein Asp3
kw2_0799	cell surface protein
kw2_0813	hypothetical protein
kw2_0814	hypothetical protein
kw2_0816	hypothetical protein
kw2_0817	rhomboid family protein
kw2_0818	hypothetical protein
kw2_0819	bacteriocin secretion accessory protein
kw2_0826	transcriptional regulator CdaR family
kw2_0827	transporter GntP family
kw2_0829	hypothetical protein
kw2_0832	GNAT family acetyltransferase
kw2_0889	hypothetical protein
kw2_0893	hypothetical protein
kw2_0908	glycosyl transferase GT2 family
kw2_0911	NAD-dependent epimerase/dehydratase
kw2_0912	hypothetical protein
kw2_0913	hypothetical protein
kw2_1123	hypothetical protein
kw2_1124	hypothetical protein
kw2_1139	NAD-dependent epimerase/dehydratase
kw2_1140	hypothetical protein
kw2_1142	hypothetical protein
kw2_1158	hypothetical protein
kw2_1407	hypothetical protein
kw2_1477	hypothetical protein
kw2_1479	hypothetical protein
kw2_1480	ATPase
kw2_1653	hypothetical protein
kw2_1654	hypothetical protein
kw2_1656	hypothetical protein
kw2_1657	hypothetical protein
kw2_1658	hypothetical protein
kw2_1768	hypothetical protein
kw2_1770	hypothetical protein
kw2_1771	hypothetical protein
kw2_1772	hypothetical protein
kw2_1774	hypothetical protein
kw2_1778	hypothetical protein
kw2_1810	phage-related protein
kw2_1816	phage-related protein
kw2_1825	phage-related protein
kw2_1833	phage-related protein
kw2_2216	hypothetical protein
kw2_2291	hypothetical protein
kw2_2295	hypothetical protein
L116178	hypothetical protein
L14499	hypothetical protein
L14521	phage-related protein
L2081	hypothetical protein
L47364	phage-related protein
L60613	phage-related protein
L62412	phage-related protein
L77017	hypothetical protein
LACR_0032	hypothetical protein
LACR_0153	hypothetical protein
LACR_0381	hypothetical protein
LACR_0420	hypothetical protein
LACR_0601	hypothetical protein
LACR_1251	hypothetical protein
LACR_1260	hypothetical protein
LACR_1269	hypothetical protein
LACR_1379	hypothetical protein
LACR_1684	hypothetical protein
LACR_1839	hypothetical protein
LACR_2036	hypothetical protein
LACR_2051	hypothetical protein
LACR_2140	hypothetical protein
LACR_2217	hypothetical protein
LACR_2325	hypothetical protein
LACR_2471	hypothetical protein
LACR_2482	hypothetical protein
LACR_2560	hypothetical protein
LACR_2610	hypothetical protein
LG36_0031	hypothetical protein
LG36_0121	UDP-N-acetylglucosamine:LPS N-acetylglucosamine transferase
LG36_0122	hypothetical protein
LG36_0175	hypothetical protein
LG36_0277	hypothetical protein
LG36_0278	hypothetical protein
LG36_0527	Major royal jelly protein
LG36_0529	TetR-like transcriptional regulator
LG36_0530	hypothetical protein
LG36_0536	hypothetical protein
LG36_0538	hypothetical protein
LG36_0540	hypothetical protein
LG36_0541	hypothetical protein
LG36_0545	hypothetical protein
LG36_0687	hypothetical protein
LG36_0708	hypothetical protein
LG36_0738	hypothetical protein
LG36_0948	hypothetical protein
LG36_0953	phage-related protein
LG36_0956	phage-related protein
LG36_0961	phage-related protein
LG36_0962	phage-related protein
LG36_0970	phage-related protein
LG36_0981	phage coat protein
LG36_0997	PIN domain-like protein
LG36_1198	hypothetical protein
LG36_1444	hypothetical protein
LG36_1445	hypothetical protein
LG36_1446	hypothetical protein
LG36_1447	hypothetical protein
LG36_1938	hypothetical protein
LG36_1943	hypothetical protein
LG36_1944	hypothetical protein
LG36_2098	hypothetical protein
LG36_2144	hypothetical protein
LG36_2153	hypothetical protein
lilo_0032	teichoic acid biosynthesis protein B
lilo_0274	homoserine dehydrogenase
lilo_0275	ATPase component of ABC transporter
lilo_0278	UDP-galactopyranose mutase
lilo_0560	anthionine synthetase N-terminal
lilo_0575	polysaccharide transporter
lilo_0609	hypothetical protein
lilo_0610	ABC transporter ATP-binding protein
lilo_0844	transporter, drug/metabolite exporter family
lilo_0869	prophage pi1 protein 12
lilo_0871	ATPase associated with chromosome architecture/replication
lilo_0953	branched-chain amino acid permease
lilo_0954	prophage protein
lilo_0955	prophage protein
lilo_0956	hypothetical protein
lilo_0957	hypothetical protein
lilo_0959	cytochrome bd ubiquinol oxidase, subunit I
lilo_0960	Na(+)/H(+) antiporter
lilo_1069	ATP-dependent exonuclease subunit A
lilo_1087	histidine kinase
lilo_1125	muramidase
lilo_1128	exonuclease
lilo_1132	acyltransferase, family 3
lilo_1133	peptidase T
lilo_1135	integral membrane protein TerC
lilo_1136	hypothetical protein
lilo_1137	kap P-loop domain protein
lilo_1144	topoisomerase IV subunit B
lilo_1146	cystathionine beta-lyase / cystathionine gamma-lyase
lilo_1147	ATPase for DNA repair
lilo_1150	hypothetical protein
lilo_1154	penicillin-binding protein
lilo_1159	hypothetical protein
lilo_1162	two-component sensor histidine kinase
lilo_1164	tRNA delta(2)-isopentenylpyrophosphate transferase
lilo_1168	subtilisin-like serine protease
lilo_1207	lactococcin A ABC transporter ATP binding and permease protein
lilo_1208	response regulator of the LytR/AlgR family
lilo_1209a	hypothetical protein
lilo_1209b	hypothetical protein
lilo_1209c	hypothetical protein
lilo_1209d	hypothetical protein
lilo_1209e	hypothetical protein
lilo_1238	N5-carboxyethyl-ornithine synthase
lilo_1277	hypothetical protein
lilo_1345	membrane protein
lilo_1348	ABC-type amino acid transport/signal transduction system, periplasmic component/domain
lilo_1349	transposase
lilo_1447	hypothetical protein
lilo_1451	beta-phosphoglucomutase
lilo_1452	hypothetical protein
lilo_1536	hypothetical protein
lilo_1562	fibrinogen-binding protein
lilo_1583	terminase, large subunit, PBSX family
lilo_1585	putative teicoplanin resistance protein
lilo_1586	prophage pi2 protein 25
lilo_1588	prophage pi2 protein 25
lilo_1590	hypothetical protein
lilo_1592	putative replication initiator protein
lilo_1594	putative teichoic acid/polysaccharide export protein
lilo_1595	O6-methylguanine-DNA methyltransferase
lilo_1610	alkylphosphonate ABC transporter permease component
lilo_1804	prophage ps3 protein 4
lilo_1815	putative metalloendopeptidase, glycoprotease family
LL184_0171	cupin
LL184_0173	hypothetical protein
LL184_0174	hypothetical protein
LL184_0175	hypothetical protein
LL184_0176	hypothetical protein
LL184_0181	hypothetical protein
LL184_0182	hypothetical protein
LL184_0183	hypothetical protein
LL184_0188	hypothetical protein
LL184_0189	hypothetical protein
LL184_0192	chemotaxis protein
LL184_0194	hypothetical protein
LL184_0195	type III restriction-modification system methylation subunit
LL184_0197	DNA restrictase, restriction system type III
LL184_0199	hypothetical protein
LL184_0200	hypothetical protein
LL184_0230	hypothetical protein
LL184_0231	hypothetical protein
LL184_1046	prophage protein
LL184_1533	hypothetical protein
LL184_2163	hypothetical protein
LL184_2164	hypothetical protein
LL184_2166	hypothetical protein
LL184_2167	hypothetical protein
LL184_2168	hypothetical protein
LL184_2169	hypothetical protein
LL184_2171	cell division protein FtsK
LL184_2179	hypothetical protein
LL184_2185	threonine synthase
LL229_2329	prophage protein
LL229_2330	prophage protein
LL275_0474	prophage protein
LL275_0502	prophage protein
LL275_0672	hypothetical protein
LL275_0673	hypothetical protein
LL275_0864	transposase
LL275_0868	hypothetical protein
LL275_0869	hypothetical protein
LL275_1219	hypothetical protein
LL275_1220	hypothetical protein
LL275_1226	type II restriction-modification system restriction subunit
LL275_1227	helicase conserved C- domain protein
LL275_1228	hypothetical protein
LL275_1229	hypothetical protein
LL275_1230	hypothetical protein
LL275_1231	RNA polymerase subunit sigma-24
LL275_1232	hypothetical protein
LL275_1233	hypothetical protein
LL275_1234	hypothetical protein
LL275_1235	hypothetical protein
LL275_1239	prophage protein
LL275_1241	prophage protein
LL275_1242	nuclease
LL275_1244	prophage protein
LL275_1245	HNH endonuclease
LL275_1246	hypothetical protein
LL275_1250	prophage protein
LL275_1251	prophage protein
LL275_1254	prophage protein
LL275_1257	phage capsid protein
LL275_1258	prophage protein
LL275_1259	phage head-tail adapter protein
LL275_1260	prophage protein
LL275_1261	prophage protein
LL275_1262	phage tail protein
LL275_1263	prophage protein
LL275_1264	prophage protein
LL275_1268	prophage protein
LL275_1270	prophage protein
LL275_1271	sporulation protein
LL275_1272	prophage protein
LL275_1276	hypothetical protein
LL275_1277	hypothetical protein
LL275_1278	hypothetical protein
LL275_1784	prophage protein
LL275_1867	prophage protein
LL275_1869	prophage protein
LL275_1872	prophage protein
LL275_2050	prophage protein
LL275_2344	prophage protein
LL275_2351	prophage protein
LLC10_1331	prophage protein
LLC10_1334	prophage protein
llh_0060	hypothetical protein
llh_0140	hypothetical protein
llh_0435	hypothetical protein
llh_0460	hypothetical protein
llh_0470	Lipid carrier : UDP-N-acetylgalactosaminyltransferase
llh_0485	Glycosyl transferase
llh_0500	hypothetical protein
llh_0510	hypothetical protein
llh_0515	lipopolysaccharide biosynthesis RfbU-related protein
llh_0525	Phosphoglucosamine mutase
llh_0530	repeat unit transporter
llh_0680	hypothetical protein
llh_0895	hypothetical protein
llh_10125	putative soluble lytic murein transglycosylase
llh_10590	hypothetical protein
llh_10595	hypothetical protein
llh_11010	hypothetical protein
llh_11390	hypothetical protein
llh_11500	putative transcriptional regulator
llh_11610	hypothetical protein
llh_11665	hypothetical protein
llh_11695	hypothetical protein
llh_11775	hypothetical protein
llh_11800	hypothetical protein
llh_11805	hypothetical protein
llh_1220	hypothetical protein
llh_12615	hypothetical protein
llh_12775	hypothetical protein
llh_1295	putative glycosyltransferase
llh_13185	hypothetical protein
llh_1850	hypothetical protein
llh_2045	hypothetical protein
llh_2055	hypothetical protein
llh_2265	hypothetical protein
llh_2385	hypothetical protein
llh_2560	hypothetical protein
llh_3275	hypothetical protein
llh_3760	hypothetical protein
llh_4760	hypothetical protein
llh_4770	hypothetical protein
llh_4870	hypothetical protein
llh_5000	hypothetical protein
llh_5110	hypothetical protein
llh_5140	hypothetical protein
llh_5150	hypothetical protein
llh_5155	hypothetical protein
llh_5165	hypothetical protein
llh_5190	hypothetical protein
llh_5210	hypothetical protein
llh_5215	hypothetical protein
llh_5800	hypothetical protein
llh_5825	hypothetical protein
llh_6100	hypothetical protein
llh_6265	hypothetical protein
llh_6475	hypothetical protein
llh_6740	hypothetical protein
llh_7110	hypothetical protein
llh_7500	Cell surface protein precursor
llh_7670	hypothetical protein
llh_7945	hypothetical protein
llh_8825	hypothetical protein
llh_8965	hypothetical protein
llh_8995	hypothetical protein
llh_9010	hypothetical protein
llh_9085	hypothetical protein
llh_9225	hypothetical protein
llh_9715	hypothetical protein
LLJM1_0493	hypothetical protein
LLJM1_0494	hypothetical protein
LLJM1_0660	hypothetical protein
LLJM1_0661	hypothetical protein
LLJM1_0663	hypothetical protein
LLJM1_0664	hypothetical protein
LLJM1_1045	phage-related protein
LLJM1_1046	phage hypothetical protein
LLJM1_1090	phage-related protein
LLJM1_1095	peptidoglycan-N-acetylmuramate O-acetyltransferase
LLJM1_2093	hypothetical protein
LLJM1_2094	hypothetical protein
LLJM1_2095	hypothetical protein
LLJM1_2096	hypothetical protein
LLJM1_2098	hypothetical protein
LLJM1_2099	hypothetical protein
LLJM1_2100	hypothetical protein
LLJM1_2101	hypothetical protein
LLJM2_0080	capsular biosynthesis protein CpsC
LLJM2_0081	capsular biosynthesis protein CpsC
LLJM2_0082	Tyrosine-protein kinase
LLJM2_0087	UDP-glucose 4-epimerase
LLJM2_0090	UDP-glucose 4-epimerase
LLJM2_0092	hypothetical protein
LLJM2_0093	hypothetical protein
LLJM2_0094	hypothetical protein
LLJM2_0098	hypothetical protein
LLJM2_1315	Tail associated lysin
LLJM2_1316	Distal tail protein
LLJM2_2346	hypothetical protein
LLJM2_2348	PTS modulated transcriptional regulator
LLJM2_2352	hypothetical protein
LLJM2_2353	hypothetical protein
LLJM3_0098	hypothetical protein
LLJM3_0104	membrane protein
LLJM3_0105	hypothetical protein
LLJM3_0106	hypothetical protein
LLJM3_2147	hypothetical protein
LLJM3_2148	hypothetical protein
LLJM4_0850	hypothetical phage protein
LLJM4_0851	hypothetical phage protein
LLJM4_0985	hypothetical phage protein
LLJM4_0987	hypothetical phage protein
LLJM4_0988	hypothetical phage protein
LLJM4_0989	hypothetical phage protein
LLJM4_0990	hypothetical phage protein
LLJM4_0992	hypothetical phage protein
LLJM4_1884	Hypothetical protein
LLJM4_1897	Kinase
LLJM4_1898	hypothetical phage protein
LLJM4_1911	hypothetical phage protein
LLJM4_1913	hypothetical phage protein
LLJM4_1915	bacteriocin immunity protein A3
LLJM4_1916	secreted protein, bacteriocin
LLJM4_1925	hypothetical phage protein
LLJM4_1932	Replication initiator protein
LLJM4_1936	hypothetical phage protein
LLJM4_1937	hypothetical phage protein
LLJM4_1938	hypothetical phage protein
LLJM4_1941	hypothetical phage protein
LLJM4_1946	hypothetical phage protein
LLJM4_1947	hypothetical phage protein
LLJM4_1949	conjugal transfer protein
LLJM4_1950	Thioredoxin
LLJM4_1951	hypothetical phage protein
LLJM4_1953	hypothetical phage protein
LLKF_0091	Hypothetical protein
LLKF_0312	Hypothetical protein
LLKF_0607	Hypothetical protein
LLKF_0608	Hypothetical protein
LLKF_0743	Hypothetical protein
LLKF_0744	Hypothetical protein
LLKF_1039	Phage protein
LLKF_1054	Phage protein
LLKF_1056	Phage protein
LLKF_1057	Phage protein
LLKF_1078	Phage protein
LLKF_1087	Phage protein
LLKF_1088	Phage protein
LLKF_1227	Transposase, IS1562
LLKF_1228	Transposase, IS1562
LLKF_1229	Transposase, IS1562
LLKF_1232	Hypothetical protein
LLKF_1233	Hypothetical protein
LLKF_1459	Hypothetical protein
LLKF_1471	Phage protein
LLKF_1479	Phage protein
LLKF_1480	Phage protein
LLKF_1481	Phage protein
LLKF_1506	Phage protein
LLKF_1519	Phage protein
LLKF_1533	Phage protein
LLKF_1574	Hypothetical protein
LLKF_1594	6-Aminohexanoate-dimer hydrolase
LLKF_1595	6-Aminohexanoate-dimer hydrolase
LLKF_1777	Hypothetical protein
LLKF_2253	Hypothetical protein
LLKF_2267	Alpha-galactosidase
LLKF_2270	Hypothetical protein
LLKF_2275	Hypothetical protein
LLKF_2468	Phage protein
llmg_0052	Hypothetical protein
llmg_0370	hypothetical protein
llmg_0436	hypothetical protein
llmg_0443	hypothetical protein
llmg_0672	hypothetical protein
llmg_0853	hypothetical protein
llmg_1228	hypothetical protein
llmg_1229	hypothetical protein
llmg_1396	hypothetical protein
llmg_1761	hypothetical protein
llmg_1790	hypothetical protein
llmg_1824	hypothetical protein
llmg_2022	hypothetical protein
llmg_2054	hypothetical protein
llmg_2072	hypothetical protein
llmg_2210	hypothetical protein
llmg_2301	hypothetical protein
llmg_2457	hypothetical protein
llmg_pseudo_05	Dihydroxyacetone kinase
LLNZ_00050	hypothetical protein
LLNZ_00625	hypothetical protein
LLNZ_00710	hypothetical protein
LLNZ_00720	hypothetical protein
LLNZ_01505	hypothetical protein
LLNZ_03185	hypothetical protein
LLNZ_03400	hypothetical protein
LLNZ_03560	hypothetical protein
LLNZ_03695	hypothetical protein
LLNZ_06450	NAD(P)H dehydrogenase (quinone), putative
LLNZ_06715	hypothetical protein
LLNZ_07045	hypothetical protein
LLNZ_07200	hypothetical protein
LLNZ_07225	hypothetical protein
LLNZ_07240	hypothetical protein
LLNZ_07245	hypothetical protein
LLNZ_07860	hypothetical protein
LLNZ_08500	hypothetical protein
LLNZ_08650	hypothetical protein
LLNZ_09480	hypothetical protein
LLNZ_09565	hypothetical protein
LLNZ_10850	hypothetical protein
LLNZ_10970	hypothetical protein
LLNZ_11450	hypothetical protein
LLNZ_11570	hypothetical protein
LLNZ_11600	hypothetical protein
LLNZ_11700	hypothetical protein
LLNZ_11710	hypothetical protein
LLNZ_11720	hypothetical protein
LLNZ_12240	hypothetical protein
LLNZ_13080	hypothetical protein
LLUC06_0134	hypothetical protein
LLUC06_0148	hypothetical protein
LLUC06_0346	hypothetical protein
LLUC06_0354	hypothetical protein
LLUC06_0378	hypothetical protein
LLUC06_0401	hypothetical protein
LLUC06_0638	hypothetical protein
LLUC06_0650	prophage protein
LLUC06_0918	prophage protein
LLUC06_0919	prophage protein
LLUC06_0922	prophage protein
LLUC06_0923	prophage protein
LLUC06_0924	prophage protein
LLUC06_0926	prophage protein
LLUC06_0929	prophage protein
LLUC06_0931	prophage protein
LLUC06_0932	prophage protein
LLUC06_0947	prophage protein
LLUC06_0954	prophage protein
LLUC06_0978	phage shock protein B, pspB
LLUC06_0981	prophage protein
LLUC06_0994	prophage protein
LLUC06_1001	prophage protein
LLUC06_1285	hypothetical protein
LLUC06_1288	MarR family transcriptional regulator
LLUC06_1289	hypothetical protein
LLUC06_1293	hypothetical protein
LLUC06_1369	fructosamine-3-kinase
LLUC06_1371	hypothetical protein
LLUC06_1372	hypothetical protein
LLUC06_1373	hypothetical protein
LLUC06_1375	hypothetical protein
LLUC06_1376	ABC-type polysaccharide/polyol phosphate transport system, ATPase component
LLUC06_1378	dynein, heavy chain
LLUC06_1379	hypothetical protein
LLUC06_1494	hypothetical protein
LLUC06_1495	hypothetical protein
LLUC06_1683	hypothetical protein
LLUC06_1701	prophage protein
LLUC06_1712	prophage protein
LLUC06_1716	prophage protein
LLUC06_1731	prophage protein
LLUC06_1889	prophage protein
LLUC06_2027	hypothetical protein
LLUC06_2028	hypothetical protein
LLUC06_2030	glycoside hydrolase
LLUC06_2031	hypothetical protein
LLUC06_2032	hypothetical protein
LLUC06_2034	conjugation-related ATPase
LLUC06_2035	hypothetical protein
LLUC06_2036	hypothetical protein
LLUC06_2037	hypothetical protein
LLUC06_2039	hypothetical protein
LLUC06_2040	hypothetical protein
LLUC06_2041	membrane protein
LLUC06_2044	hypothetical protein
LLUC06_2045	conjugal transfer protein TrbC
LLUC06_2046	hypothetical protein
LLUC06_2047	hypothetical protein
LLUC06_2049	hypothetical protein
LLUC06_2051	hypothetical protein
LLUC06_2053	hypothetical protein
LLUC06_2055	hypothetical protein
LLUC06_2059	hypothetical protein
LLUC06_2061	hypothetical protein
LLUC06_2062	hypothetical protein
LLUC06_2063	LacI family transcriptional regulator
LLUC06_2064	hypothetical protein
LLUC06_2065	hypothetical protein
LLUC06_2066	hypothetical protein
LLUC06_2068	hypothetical protein
LLUC06_2069	hypothetical protein
LLUC06_2070	hypothetical protein
LLUC06_2071	thioredoxin/glutaredoxin
LLUC06_2072	hypothetical protein
LLUC06_2073	cytochrome-c peroxidase
LLUC06_2074	RepM100
LLUC06_2077	hypothetical protein
LLUC06_2143	recombination protein F
LLUC06_2144	hypothetical protein
LLUC06_2145	hypothetical protein
LLUC06_2146	hypothetical protein
LLUC06_2147	hypothetical protein
LLUC06_2390	hypothetical protein
LLUC06_2391	McrBC 5-methylcytosine restriction system component
LLUC063_0136	hypothetical protein
LLUC063_0137	hypothetical protein
LLUC063_0164	hypothetical protein
LLUC063_0165	hypothetical protein
LLUC063_0168	glycosyl hydrolase
LLUC063_0169	transcriptional regulator
LLUC063_1858	prophage protein
LLUC063_1939	phosphoribosylformylglycinamidine (FGAM) synthase, synthetase domain
LLUC063_1940	hypothetical protein
LLUC063_1941	hypothetical protein
LLUC063_1942	hypothetical protein
LLUC063_1943	hypothetical protein
LLUC063_1944	hypothetical protein
LLUC063_1946	hypothetical protein
LLUC063_1947	hypothetical protein
LLUC063_1948	hypothetical protein
LLUC063_1953	hypothetical protein
LLUC063_1954	hypothetical protein
LLUC063_2099	prophage protein
LLUC063_2104	prophage protein
LLUC063_2156	hypothetical protein
LLUC063_2205	prophage protein
LLUC063_2292	prophage protein
LLUC063_2293	prophage protein
LLUC08_1172	hypothetical protein
LLUC109_1518	DNA-packaging protein
LLUC11_0073	hypothetical protein
LLUC77_0197	hypothetical protein
LLUC77_1321	Malate permease
LLUC77_1322	Malate permease
LLUC77_1323	Malate permease
LLUC77_1324	hypothetical protein
LLUC77_1337	hypothetical protein
LLUC77_2404	prophage protein
LLUC77_2405	prophage protein
LLUC77_2406	prophage protein
LLUC77_2407	prophage protein
LLUC77_2408	prophage protein
LLUL8_0285	hypothetical protein
LLUL8_0305	hypothetical protein
NCDO2118_0050	hypothetical protein
NCDO2118_0127	hypothetical protein
NCDO2118_0182	hypothetical protein
NCDO2118_0264	hypothetical protein
NCDO2118_0308	hypothetical protein
NCDO2118_0347	hypothetical protein
NCDO2118_0959	hypothetical protein
NCDO2118_1428	hypothetical protein
NCDO2118_1432	hypothetical protein
NCDO2118_1433	hypothetical protein
NCDO2118_1645	hypothetical protein
NCDO2118_1664	hypothetical protein
NCDO2118_1689	hypothetical protein
NCDO2118_1694	hypothetical protein
P620_00060	hypothetical protein
P620_00335	hypothetical protein
P620_00375	hypothetical protein
P620_00410	hypothetical protein
P620_00495	hypothetical protein
P620_00510	hypothetical protein
P620_00525	hypothetical protein
P620_00695	hypothetical protein
P620_00770	hypothetical protein
P620_00780	hypothetical protein
P620_00785	hypothetical protein
P620_00790	hypothetical protein
P620_00795	hypothetical protein
P620_01850	hypothetical protein
P620_01855	hypothetical protein
P620_01860	hypothetical protein
P620_02210	hypothetical protein
P620_02570	hypothetical protein
P620_02825	hypothetical protein
P620_02845	hypothetical protein
P620_02910	hypothetical protein
P620_04780	hypothetical protein
P620_04785	hypothetical protein
P620_05100	hypothetical protein
P620_05105	hypothetical protein
P620_05110	hypothetical protein
P620_05115	hypothetical protein
P620_05120	hypothetical protein
P620_05125	hypothetical protein
P620_05140	hypothetical protein
P620_06300	hypothetical protein
P620_06575	hypothetical protein
P620_06625	hypothetical protein
P620_06630	hypothetical protein
P620_06645	hypothetical protein
P620_06650	hypothetical protein
P620_06655	hypothetical protein
P620_06660	hypothetical protein
P620_08335	hypothetical protein
P620_08340	hypothetical protein
P620_10120	hypothetical protein
P620_10325	hypothetical protein
P620_10655	hypothetical protein
P620_10660	hypothetical protein
P620_10665	hypothetical protein
P620_10670	hypothetical protein
P620_10785	hypothetical protein
P620_10915	hypothetical protein
P620_11005	hypothetical protein
P620_12925	hypothetical protein
P620_12930	hypothetical protein
P620_13310	hypothetical protein
P620_13405	hypothetical protein
QI18_00045	hypothetical protein
QI18_00495	rhamnosyltransferase
QI18_00505	hypothetical protein
QI18_01455	ATPase
QI18_03655	hypothetical protein
QI18_04450	hypothetical protein
QI18_04800	hypothetical protein
QI18_05345	hypothetical protein
QI18_05480	hypothetical protein
QI18_06655	hypothetical protein
QI18_06665	hypothetical protein
QI18_07190	hypothetical protein
QI18_07290	hypothetical protein
QI18_09565	hypothetical protein
QI18_09600	replication protein
QI18_09605	hypothetical protein
QI18_09610	hypothetical protein
QI18_09660	tagatose-bisphosphate aldolase
QI18_09740	mobilization protein
QI18_09745	relaxase
QI18_09750	mobilization protein
QI18_09790	membrane protein
QI18_09795	hypothetical protein
QI18_09860	ATP synthase subunit J
QI18_09865	potassium transporter TrkA
QI18_09880	lactate dehydrogenase
QI18_09895	hypothetical protein
QI18_09900	hypothetical protein
QI18_09925	glutamate dehydrogenase
QI18_10310	hypothetical protein
QI18_10395	adenine methyltransferase
QI18_10430	hypothetical protein
QI18_10490	hypothetical protein
QI18_10510	hypothetical protein
QI18_10640	hypothetical protein
QI18_10935	hypothetical protein
