# Supplementary material for: Comparative and functional genomics of the Lactococcus lactis taxon; insights into evolution and niche adaptation
Source: BMC Genomics. 2017 Mar 29;18:267. doi: 10.1186/s12864-017-3650-5 (PMC5372332; doi:10.1186/s12864-017-3650-5)
Supplement: Supplementary file 4 — KEGG ontologies. Overview of the presence or absence of complete intact KEGG modules in Lactococcus. (XLSX 17 kb) [file 12864_2017_3650_MOESM4_ESM.xlsx]

## Sheet: Sheet1
	KF147	NCDO 2118	AI06	158	184	229	275	C10	JM1	JM2	JM3	JM4	UC06	UC08	UC11	UC77	UC063	UC109	UL8	IL1403	CV56	IO-1	KLDS 4.0325	SO	SK11	A76	KW2	UC509.9	MG1363	NZ9000
M00579 Phosphate acetyltransferase-acetate kinase pathway	Complete	Complete	Complete	Complete	Complete	Complete	Complete	Complete	Complete	Complete	Complete	Complete	Complete	Complete	Complete	Complete	Complete	Complete	Complete	Complete	Complete	Complete	Complete	Complete	Complete	Complete	Complete	Complete	Complete	Complete
M00001 Glycolysis (Embden-Meyerhof pathway)	Complete	Complete	Complete	Complete	Complete	Complete	Complete	Complete	Complete	Complete	Complete	Complete	Complete	Complete	Complete	Complete	Complete	Complete	Complete	Complete	Complete	Complete	Complete	Complete	Complete	Complete	Complete	Complete	Complete	Complete
M00002 Glycolysis, core module involving three-carbon compounds	Complete	Complete	Complete	Complete	Complete	Complete	Complete	Complete	Complete	Complete	Complete	Complete	Complete	Complete	Complete	Complete	Complete	Complete	Complete	Complete	Complete	Complete	Complete	Complete	Complete	Complete	Complete	Complete	Complete	Complete
M00307 Pyruvate oxidation	Complete	Complete	Complete	Complete	Complete	Complete	Complete	Complete	Complete	Complete	Complete	Complete	Complete	Complete	Complete	Complete	Complete	Complete	Complete	Complete	Complete	Complete	Complete	Complete	Complete	Complete	Complete	Complete	Complete	Complete
M00006 Pentose phosphate pathway, oxidative phase	Complete	Complete	Complete	Complete	-	Complete	Complete	-	Complete	Complete	Complete	Complete	Complete	Complete	Complete	Complete	Complete	Complete	Complete	Complete	Complete	Complete	Complete	Complete	Complete	Complete	Complete	Complete	Complete	Complete
M00010 Citrate cycle, first carbon oxidation	Complete	Complete	Complete	-	Complete	Complete	Complete	Complete	-	-	-	-	Complete	Complete	Complete	Complete	-	-	Complete	Complete	Complete	Complete	Complete	Complete	-	Complete	Complete	-	Complete	Complete
M00005 PRPP biosynthesis	Complete	Complete	Complete	Complete	Complete	Complete	Complete	Complete	Complete	Complete	Complete	Complete	Complete	Complete	Complete	Complete	Complete	Complete	Complete	Complete	Complete	Complete	Complete	Complete	Complete	Complete	Complete	Complete	Complete	Complete
M00632 Galactose degradation, Leloir pathway	Complete	Complete	Complete	Complete	Complete	Complete	Complete	Complete	Complete	Complete	Complete	Complete	Complete	Complete	Complete	Complete	Complete	Complete	Complete	Complete	Complete	Complete	Complete	Complete	Complete	Complete	Complete	Complete	Complete	Complete
M00631 D-Galacturonate degradation	Complete	Complete	-	-	-	-	-	-	-	-	-	-	-	-	-	-	-	-	-	-	-	-	-	-	-	-	-	-	-	-
M00061 D-Glucuronate degradation	Complete	Complete	Complete	-	Complete	Complete	Complete	Complete	-	-	Complete	-	Complete	Complete	Complete	Complete	Complete	-	Complete	Complete	Complete	Complete	Complete	Complete	Complete	Complete	Complete	-	Complete	-
M00554 Nucleotide sugar biosynthesis	Complete	Complete	Complete	Complete	Complete	Complete	Complete	Complete	Complete	Complete	Complete	Complete	Complete	Complete	Complete	Complete	Complete	Complete	Complete	Complete	Complete	Complete	Complete	Complete	Complete	Complete	Complete	Complete	Complete	Complete
M00793 dTDP-L-rhamnose biosynthesis	Complete	Complete	Complete	Complete	Complete	Complete	Complete	Complete	Complete	Complete	Complete	Complete	Complete	Complete	Complete	Complete	Complete	Complete	Complete	Complete	Complete	Complete	Complete	Complete	Complete	Complete	Complete	Complete	Complete	Complete
M00082 Fatty acid biosynthesis, initiation	Complete	Complete	Complete	Complete	Complete	Complete	Complete	Complete	Complete	Complete	Complete	Complete	Complete	Complete	Complete	Complete	Complete	Complete	Complete	Complete	Complete	Complete	Complete	Complete	Complete	Complete	Complete	Complete	Complete	Complete
M00083 Fatty acid biosynthesis, elongation	Complete	Complete	Complete	Complete	Complete	Complete	Complete	Complete	Complete	Complete	Complete	Complete	Complete	Complete	Complete	Complete	Complete	Complete	Complete	Complete	Complete	Complete	Complete	Complete	Complete	Complete	Complete	Complete	Complete	Complete
M00086 beta-Oxidation, acyl-CoA synthesis	Complete	Complete	-	-	-	-	-	-	-	-	-	-	-	-	-	-	-	-	-	-	-	-	-	-	-	-	-	-	-	-
M00364 C10-C20 isoprenoid biosynthesis	Complete	Complete	Complete	Complete	Complete	Complete	Complete	Complete	Complete	Complete	Complete	Complete	Complete	Complete	Complete	Complete	Complete	Complete	Complete	Complete	Complete	Complete	Complete	Complete	Complete	Complete	Complete	Complete	Complete	Complete
M00048 Inosine monophosphate biosynthesis	Complete	Complete	Complete	Complete	Complete	Complete	Complete	Complete	Complete	Complete	Complete	Complete	Complete	Complete	Complete	Complete	Complete	Complete	Complete	Complete	Complete	Complete	Complete	Complete	Complete	Complete	Complete	Complete	Complete	Complete
M00049 Adenine ribonucleotide biosynthesis	Complete	Complete	Complete	Complete	Complete	Complete	Complete	Complete	Complete	Complete	Complete	Complete	Complete	Complete	Complete	Complete	Complete	Complete	Complete	Complete	Complete	Complete	Complete	Complete	Complete	Complete	Complete	Complete	Complete	Complete
M00050 Guanine ribonucleotide biosynthesis	Complete	Complete	Complete	Complete	Complete	Complete	Complete	Complete	Complete	Complete	Complete	Complete	Complete	Complete	Complete	Complete	Complete	Complete	Complete	Complete	Complete	Complete	Complete	Complete	Complete	Complete	Complete	Complete	Complete	Complete
M00020 Serine biosynthesis	Complete	Complete	Complete	Complete	Complete	Complete	Complete	Complete	Complete	Complete	Complete	Complete	Complete	Complete	Complete	Complete	Complete	Complete	Complete	Complete	Complete	Complete	Complete	Complete	Complete	Complete	Complete	Complete	Complete	Complete
M00018 Threonine biosynthesis	Complete	-	Complete	Complete	Complete	Complete	Complete	Complete	Complete	Complete	Complete	Complete	Complete	Complete	Complete	Complete	Complete	Complete	Complete	Complete	Complete	Complete	Complete	Complete	Complete	Complete	Complete	Complete	Complete	Complete
M00021 Cysteine biosynthesis	Complete	Complete	Complete	Complete	Complete	Complete	Complete	Complete	Complete	Complete	Complete	Complete	Complete	-	Complete	Complete	Complete	Complete	Complete	Complete	Complete	Complete	Complete	Complete	Complete	Complete	Complete	Complete	Complete	Complete
M00017 Methionine biosynthesis	Complete	-	Complete	Complete	Complete	Complete	Complete	Complete	Complete	Complete	Complete	Complete	Complete	Complete	Complete	Complete	Complete	Complete	Complete	Complete	Complete	Complete	Complete	Complete	-	Complete	Complete	Complete	Complete	Complete
M00019 Valine/isoleucine biosynthesis	Complete	Complete	Complete	-	-	Complete	Complete	Complete	Complete	Complete	Complete	Complete	Complete	Complete	Complete	Complete	Complete	-	Complete	Complete	Complete	Complete	Complete	Complete	Complete	Complete	Complete	-	Complete	Complete
M00570 Isoleucine biosynthesis	Complete	Complete	Complete	-	-	Complete	Complete	Complete	Complete	Complete	-	Complete	Complete	Complete	Complete	Complete	Complete	-	Complete	Complete	Complete	Complete	Complete	Complete	-	Complete	Complete	-	Complete	Complete
M00432 Leucine biosynthesis	Complete	Complete	Complete	-	-	Complete	Complete	Complete	-	Complete	-	Complete	Complete	Complete	Complete	Complete	Complete	-	Complete	-	Complete	Complete	Complete	Complete	-	Complete	Complete	-	Complete	-
M00015 Proline biosynthesis	Complete	Complete	Complete	Complete	Complete	Complete	Complete	Complete	Complete	Complete	Complete	Complete	Complete	Complete	Complete	Complete	Complete	Complete	Complete	Complete	Complete	Complete	Complete	Complete	Complete	Complete	Complete	Complete	Complete	Complete
M00028 Ornithine biosynthesis	Complete	Complete	Complete	Complete	Complete	-	Complete	Complete	Complete	Complete	Complete	Complete	Complete	Complete	Complete	-	Complete	Complete	Complete	Complete	Complete	Complete	Complete	-	Complete	Complete	Complete	Complete	Complete	Complete
M00026 Histidine biosynthesis	Complete	Complete	Complete	-	Complete	Complete	Complete	Complete	-	-	-	-	Complete	Complete	Complete	Complete	Complete	-	Complete	Complete	Complete	Complete	Complete	Complete	-	-	Complete	-	Complete	Complete
M00022 Shikimate pathway	Complete	Complete	Complete	Complete	Complete	Complete	Complete	Complete	Complete	Complete	Complete	Complete	Complete	Complete	Complete	Complete	Complete	Complete	Complete	Complete	Complete	Complete	Complete	Complete	Complete	Complete	Complete	Complete	Complete	Complete
M00023 Tryptophan biosynthesis	Complete	Complete	Complete	Complete	Complete	Complete	Complete	Complete	-	Complete	Complete	Complete	Complete	Complete	Complete	Complete	Complete	Complete	Complete	Complete	Complete	Complete	Complete	Complete	Complete	Complete	Complete	Complete	Complete	Complete
M00125 Riboflavin biosynthesis	Complete	Complete	Complete	Complete	Complete	Complete	Complete	Complete	-	Complete	Complete	-	Complete	Complete	Complete	Complete	Complete	Complete	Complete	Complete	Complete	Complete	Complete	Complete	-	Complete	Complete	Complete	Complete	Complete
M00120 Coenzyme A biosynthesis	Complete	Complete	Complete	Complete	Complete	Complete	Complete	Complete	Complete	Complete	Complete	Complete	Complete	Complete	Complete	Complete	Complete	Complete	Complete	Complete	Complete	Complete	Complete	Complete	-	Complete	Complete	Complete	Complete	Complete
M00126 Tetrahydrofolate biosynthesis	-	-	-	Complete	-	Complete	Complete	-	Complete	Complete	Complete	-	-	-	-	-	-	Complete	-	-	-	-	-	-	Complete	Complete	Complete	Complete	Complete	Complete
M00140 C1-unit interconversion	Complete	Complete	Complete	Complete	Complete	Complete	Complete	Complete	Complete	Complete	Complete	Complete	Complete	Complete	Complete	Complete	Complete	Complete	Complete	Complete	Complete	Complete	Complete	Complete	Complete	Complete	Complete	Complete	Complete	Complete
M00153 Cytochrome d ubiquinol oxidase	Complete	Complete	Complete	Complete	Complete	Complete	Complete	Complete	Complete	Complete	Complete	Complete	Complete	Complete	Complete	Complete	Complete	Complete	Complete	Complete	Complete	Complete	Complete	Complete	Complete	Complete	Complete	Complete	Complete	Complete
M00157 F-type ATPase, prokaryotes and chloroplasts	Complete	Complete	Complete	Complete	Complete	Complete	Complete	Complete	Complete	Complete	Complete	Complete	Complete	Complete	Complete	Complete	Complete	Complete	Complete	Complete	Complete	Complete	Complete	Complete	Complete	Complete	Complete	Complete	Complete	Complete
M00260 DNA polymerase III complex	Complete	Complete	Complete	Complete	-	Complete	Complete	-	Complete	Complete	Complete	Complete	Complete	Complete	Complete	Complete	Complete	Complete	Complete	Complete	Complete	Complete	Complete	Complete	Complete	Complete	Complete	Complete	Complete	Complete
M00183 RNA polymerase	Complete	Complete	Complete	Complete	Complete	Complete	Complete	Complete	Complete	Complete	Complete	Complete	Complete	Complete	Complete	Complete	Complete	Complete	Complete	Complete	Complete	Complete	Complete	Complete	Complete	Complete	Complete	Complete	Complete	Complete
M00178 Ribosome	Complete	Complete	Complete	Complete	Complete	Complete	Complete	Complete	Complete	Complete	Complete	Complete	Complete	Complete	Complete	Complete	Complete	Complete	Complete	Complete	Complete	Complete	Complete	Complete	Complete	Complete	Complete	Complete	Complete	Complete
M00299 Spermidine/putrescine transport system	Complete	Complete	Complete	Complete	Complete	Complete	Complete	Complete	Complete	Complete	Complete	Complete	Complete	Complete	Complete	Complete	Complete	Complete	Complete	Complete	Complete	Complete	Complete	Complete	Complete	Complete	Complete	Complete	Complete	Complete
M00208 Glycine betaine/proline transport system	Complete	Complete	Complete	Complete	Complete	Complete	Complete	Complete	-	Complete	Complete	Complete	Complete	Complete	Complete	Complete	Complete	Complete	Complete	Complete	-	Complete	Complete	Complete	Complete	Complete	Complete	Complete	Complete	Complete
M00209 Osmoprotectant transport system	Complete	Complete	Complete	Complete	-	Complete	Complete	Complete	-	Complete	Complete	Complete	Complete	Complete	Complete	Complete	Complete	Complete	Complete	Complete	Complete	Complete	Complete	Complete	Complete	Complete	Complete	Complete	Complete	Complete
M00196 Multiple sugar transport system	Complete	-	-	-	-	-	-	-	-	-	-	-	-	-	-	-	-	-	-	-	-	-	-	-	-	-	-	-	-	-
M00201 alpha-Glucoside transport system	Complete	Complete	Complete	Complete	Complete	Complete	Complete	Complete	Complete	Complete	Complete	Complete	Complete	Complete	Complete	Complete	Complete	Complete	Complete	Complete	Complete	Complete	Complete	Complete	Complete	Complete	Complete	Complete	Complete	Complete
M00603 Putative aldouronate transport system	Complete	Complete	Complete	-	Complete	Complete	Complete	Complete	-	-	-	-	Complete	Complete	Complete	Complete	Complete	-	Complete	Complete	Complete	Complete	Complete	Complete	-	-	Complete	-	-	-
M00212 Ribose transport system	Complete	Complete	Complete	-	Complete	Complete	Complete	Complete	Complete	Complete	Complete	Complete	Complete	Complete	Complete	Complete	Complete	-	Complete	Complete	Complete	Complete	Complete	Complete	-	Complete	Complete	-	Complete	Complete
M00491 arabinogalactan oligomer/maltooligosaccharide transport system	Complete	Complete	Complete	Complete	Complete	Complete	Complete	Complete	-	-	Complete	-	Complete	Complete	Complete	Complete	Complete	Complete	Complete	Complete	Complete	Complete	Complete	Complete	Complete	Complete	Complete	Complete	Complete	Complete
M00211 Putative ABC transport system	-	-	-	-	-	-	-	-	-	-	-	-	Complete	-	-	-	-	-	-	-	-	-	-	Complete	-	-	-	-	-	-
M00207 Putative multiple sugar transport system	-	-	-	-	-	-	-	-	-	-	-	-	-	-	-	-	-	-	-	-	-	-	-	-	-	-	Complete	-	-	-
M00222 Phosphate transport system	Complete	Complete	Complete	Complete	Complete	Complete	Complete	Complete	Complete	Complete	Complete	Complete	Complete	Complete	Complete	Complete	Complete	Complete	Complete	Complete	Complete	Complete	Complete	Complete	Complete	Complete	Complete	Complete	Complete	Complete
M00223 Phosphonate transport system	Complete	Complete	Complete	Complete	Complete	Complete	Complete	Complete	Complete	Complete	Complete	Complete	Complete	Complete	Complete	Complete	Complete	Complete	Complete	Complete	Complete	Complete	-	Complete	-	Complete	Complete	Complete	Complete	Complete
M00238 D-Methionine transport system	Complete	Complete	Complete	Complete	Complete	Complete	Complete	Complete	Complete	Complete	Complete	Complete	Complete	Complete	Complete	Complete	Complete	Complete	Complete	Complete	Complete	Complete	Complete	Complete	Complete	Complete	Complete	Complete	Complete	Complete
M00236 Putative polar amino acid transport system	Complete	Complete	Complete	Complete	Complete	Complete	Complete	Complete	Complete	Complete	Complete	Complete	Complete	Complete	Complete	Complete	Complete	Complete	Complete	Complete	Complete	Complete	Complete	Complete	Complete	Complete	Complete	Complete	Complete	Complete
M00439 Oligopeptide transport system	Complete	Complete	Complete	Complete	Complete	Complete	Complete	Complete	Complete	Complete	Complete	Complete	Complete	Complete	Complete	Complete	Complete	Complete	Complete	Complete	Complete	Complete	Complete	Complete	Complete	Complete	Complete	Complete	Complete	Complete
M00239 Peptides/nickel transport system	Complete	Complete	Complete	Complete	Complete	Complete	Complete	Complete	Complete	Complete	Complete	-	Complete	Complete	Complete	Complete	Complete	Complete	Complete	Complete	Complete	Complete	Complete	Complete	Complete	Complete	Complete	Complete	Complete	Complete
M00240 Iron complex transport system	Complete	Complete	Complete	Complete	Complete	Complete	Complete	Complete	Complete	Complete	Complete	Complete	Complete	Complete	Complete	Complete	Complete	Complete	Complete	Complete	Complete	Complete	Complete	Complete	Complete	Complete	Complete	Complete	Complete	Complete
M00242 Zinc transport system	Complete	Complete	Complete	Complete	Complete	Complete	Complete	Complete	Complete	Complete	Complete	Complete	Complete	Complete	Complete	Complete	Complete	Complete	Complete	Complete	Complete	Complete	Complete	Complete	Complete	Complete	Complete	Complete	Complete	Complete
M00791 Manganese/zinc transport system	Complete	Complete	Complete	Complete	Complete	Complete	Complete	Complete	-	Complete	Complete	Complete	Complete	Complete	Complete	Complete	Complete	Complete	Complete	Complete	Complete	Complete	Complete	Complete	-	Complete	Complete	Complete	Complete	Complete
M00582 Energy-coupling factor transport system	Complete	Complete	Complete	Complete	Complete	Complete	Complete	Complete	Complete	Complete	Complete	Complete	Complete	Complete	Complete	Complete	Complete	Complete	Complete	Complete	Complete	Complete	Complete	Complete	Complete	Complete	Complete	Complete	Complete	Complete
M00251 Teichoic acid transport system	Complete	Complete	Complete	-	Complete	Complete	Complete	Complete	-	-	-	-	-	Complete	Complete	Complete	Complete	-	Complete	Complete	Complete	Complete	Complete	Complete	-	Complete	Complete	-	-	-
M00256 Cell division transport system	Complete	Complete	Complete	Complete	Complete	Complete	Complete	Complete	Complete	Complete	Complete	Complete	Complete	Complete	Complete	Complete	Complete	Complete	Complete	Complete	Complete	Complete	Complete	Complete	Complete	Complete	Complete	Complete	Complete	Complete
M00258 Putative ABC transport system	Complete	Complete	Complete	Complete	Complete	Complete	Complete	Complete	Complete	Complete	Complete	Complete	Complete	Complete	Complete	Complete	Complete	Complete	Complete	Complete	Complete	Complete	Complete	Complete	Complete	Complete	Complete	Complete	Complete	Complete
M00254 ABC-2 type transport system	Complete	Complete	Complete	Complete	Complete	Complete	Complete	Complete	Complete	Complete	Complete	Complete	Complete	Complete	Complete	Complete	Complete	Complete	Complete	Complete	Complete	Complete	Complete	Complete	Complete	Complete	Complete	Complete	Complete	Complete
M00708 Multidrug resistance, PatAB transporter	Complete	Complete	Complete	Complete	Complete	Complete	Complete	Complete	Complete	Complete	Complete	Complete	Complete	Complete	Complete	Complete	Complete	Complete	Complete	Complete	Complete	Complete	Complete	Complete	Complete	Complete	Complete	Complete	Complete	Complete
M00269 PTS system, sucrose-specific II component	Complete	Complete	Complete	Complete	-	-	Complete	-	Complete	Complete	Complete	Complete	Complete	Complete	Complete	Complete	Complete	Complete	-	-	Complete	Complete	Complete	Complete	Complete	Complete	Complete	Complete	Complete	Complete
M00271 PTS system, beta-glucosides-specific II component	Complete	Complete	Complete	Complete	Complete	Complete	Complete	Complete	-	Complete	Complete	Complete	Complete	Complete	Complete	Complete	Complete	Complete	Complete	Complete	Complete	Complete	Complete	Complete	Complete	Complete	Complete	Complete	Complete	Complete
M00273 PTS system, fructose-specific II component	Complete	Complete	Complete	Complete	Complete	Complete	Complete	Complete	Complete	Complete	Complete	Complete	Complete	Complete	Complete	Complete	Complete	Complete	Complete	Complete	Complete	Complete	Complete	Complete	Complete	-	Complete	Complete	Complete	Complete
M00274 PTS system, mannitol-specific II component	Complete	Complete	Complete	Complete	Complete	Complete	Complete	Complete	Complete	Complete	Complete	Complete	Complete	Complete	Complete	Complete	Complete	Complete	Complete	-	Complete	Complete	Complete	Complete	Complete	Complete	Complete	Complete	Complete	Complete
M00275 PTS system, cellobiose-specific II component	Complete	Complete	Complete	Complete	Complete	Complete	Complete	Complete	Complete	Complete	Complete	Complete	Complete	Complete	Complete	Complete	Complete	Complete	Complete	Complete	Complete	Complete	Complete	Complete	Complete	Complete	Complete	Complete	Complete	Complete
M00276 PTS system, mannose-specific II component	Complete	Complete	Complete	Complete	Complete	Complete	Complete	Complete	Complete	Complete	Complete	Complete	Complete	Complete	Complete	Complete	Complete	Complete	Complete	Complete	Complete	Complete	Complete	Complete	Complete	Complete	Complete	Complete	Complete	Complete
M00429 Competence-related DNA transformation transporter	Complete	Complete	Complete	-	Complete	Complete	Complete	Complete	-	-	-	-	Complete	Complete	-	Complete	-	-	-	Complete	Complete	Complete	-	-	-	Complete	Complete	-	Complete	-
M00360 Aminoacyl-tRNA biosynthesis	Complete	Complete	Complete	Complete	Complete	Complete	Complete	Complete	Complete	Complete	Complete	Complete	Complete	Complete	Complete	Complete	Complete	Complete	Complete	Complete	Complete	Complete	Complete	Complete	Complete	Complete	Complete	Complete	Complete	Complete
M00454 KdpD-KdpE (potassium transport) two-component regulatory system	Complete	Complete	Complete	-	-	-	Complete	Complete	-	-	-	-	Complete	Complete	Complete	-	Complete	-	Complete	-	Complete	-	Complete	Complete	-	-	-	-	-	-
M00459 VicK-VicR (cell wall metabolism) two-component regulatory system	Complete	Complete	Complete	Complete	Complete	Complete	Complete	Complete	Complete	Complete	Complete	Complete	Complete	Complete	Complete	Complete	Complete	Complete	Complete	Complete	Complete	Complete	Complete	Complete	Complete	Complete	Complete	Complete	Complete	Complete
MB00481 LiaS-LiaR (cell wall stress response) two-component regulatory system	Complete	Complete	-	Complete	-	-	-	-	-	-	Complete	-	-	-	-	-	-	-	-	-	-	-	-	-	-	-	-	Complete	-	-
M00521 CiaH-CiaR two-component regulatory system	Complete	Complete	-	Complete	-	Complete	-	Complete	-	Complete	Complete	Complete	Complete	-	Complete	-	Complete	Complete	Complete	-	Complete	Complete	Complete	-	Complete	-	-	Complete	-	-
