# Supplementary material for: Comparative and functional genomics of the Lactococcus lactis taxon; insights into evolution and niche adaptation
Source: BMC Genomics. 2017 Mar 29;18:267. doi: 10.1186/s12864-017-3650-5 (PMC5372332; doi:10.1186/s12864-017-3650-5)
Supplement: Supplementary file 5 — Plasmid integrations. Table detailing chromosomal regions sharing significant homology to previously sequenced lactococcal plasmids. (XLSX 15 kb) [file 12864_2017_3650_MOESM5_ESM.xlsx]

## Sheet: Sheet1
Plasmid	Strain
	184	229	275	UC06	UC08	UC11	UC063	UC77	UL8	C10	IL1403	KLDS 4.0325	NCDO 2118	KF147	SO	AI06	CV56	IO-1	158	UC109	JM1	JM2	JM3	JM4	UC509.9	SK11	A76	KW2	MG1363	NZ9000
pIL4	1930027..1935862	1992850..1998680	2011568..2017403	2078965..2084803	1936657..1942488	1936694..1942525	1811824..1817659	1985223..1991053	1883988..1899823	1896035..1901870	1904987..1910817	2025550..2030217	2101811..2107643	2093922..2099753	2028370..2036107	1967767..1973603	1845331..1851166	1996669..2002501	1790484..1796315	1985223..1991053					1790338..1796170			1977105..1982936	678615..691271	679447..692103
pQA549	1930027..1935862	1992850..1998680	2011568..2017403	2078965..2084803	1936657..1942488	1936694..1942525	1673141..1675775	1985223..1991053	1883988..1899823	1896035..1901870	1904987..1910817	2025550..2030217	2101811..2107643	2093922..2099753	2028370..2036107	1967767..1973603	1845331..1851166	1996669..2002501	1790484..1796315	1985223..1991053					1790338..1796170			1977105..1982936	678615..691271	679447..692103
pCIS8	1930027..1935862	1992850..1998680	2011568..2017403	2078965..2084803	1936657..1942488	1936694..1942525	1673141..1675775	1985223..1991053	1883988..1899823	1896035..1901870	1904987..1910817	2025550..2030217	2101811..2107643	2093922..2099753	2028370..2036107	1967767..1973603	1845331..1851166	1996669..2002501	1790484..1796315	1985223..1991053				1926111..1936540	1790338..1796170			1977105..1982936	678615..691271	679447..692103
pSK11L /4	1930027..1935862	1992850..1998680	2011568..2017403	2078965..2084803	1936657..1942488	1936694..1942525	1673141..1675775	1985223..1991053	1883988..1899823	1896035..1901870	1904987..1910817	2025550..2030217	2101811..2107643	2093922..2099753	2028370..2036107	1967767..1973603	1845331..1851166	1996669..2002501	1790484..1796315	1985223..1991053					1790338..1796170			1977105..1982936	678615..691271	679447..692103
pVF50	1930027..1935862	1992850..1998680	2011568..2017403	2078965..2084803	1936657..1942488	1936694..1942525	1673141..1675775	1985223..1991053	1883988..1899823	1896035..1901870	1904987..1910817	2025550..2030217	2101811..2107643	2093922..2099753	2028370..2036107	1967767..1973603	1845331..1851166	1996669..2002501	1790484..1796315	1985223..1991053			1933691..1939520		1790338..1796170	1920208..1926039		1977105..1982936	678615..691271	679447..692103
pGdh442	1930027..1935862	1992850..1998680	2011568..2017403	2078965..2084803	1936657..1942488	1936694..1942525	1673141..1675775	1985223..1991053	1883988..1899823	1896035..1901870	1904987..1910817	2025550..2030217	2101811..2107643	2093922..2099753	2006765..2025928	1967767..1973603	1845331..1851166	1996669..2002501	1790484..1796315	1985223..1991053					1790338..1796170			1977105..1982936	678615..691271	679447..692103
pVF21															2006765..2025928
pNZ712			147626..155713		636664..640231	636675..640242							1358946..1362528	1350073..1353655	650542..654109	680440..684007	610314..613881	605242..608809	2205380..2209510						2205200..2209370
pMRC01			147626..155713																2205380..2209510					1945144..1952985
pNP40	192794..197054
pAG6	192794..197054
pIL5	192794..197054
pQA554	1837466..1841484	1900359..1904422	1880454..1884521	1978970..1983037	1836755..1840775	1836790..1840857	1719323..1723390	1892732..1896799	1799412..1768811		1812496..1816514	1932986..1937004	1932986..1937004	1989442..1993509	1831940..1836008	1872590..1876626	1751691..1755758	1888581..1892647		1892732..1896750	2077186..2079992	1126798..1139118	272401..275207	1305180..1308144		257091..259897
pDBORO																						1126798..1139119		1305180..1308144
pIL3																						1126798..1139120
pFI430																						1189851..1196869							1321047..1380520	1321881..1381354
pRS01																													1321047..1380520	1321881..1381354
pCI658					73014..77383	73015..77437						84088..88473	133900..137777	133903..137780	83581..87814	134074..138405						80558..84669					86574..90099
pEps352					73014..77383	73015..77437						84088..88473	133900..137777	133903..137780		134074..138405
pNZ4000												84088..88473			1985218..1988857	134074..138405
pSK11P /3				169058..174488																							970661..974061
pCIS6				169058..174488
pLP763				169058..174488
pHP003				169058..174488
pLP712				169058..174488																			989999..992737		536826..539518
pSICJ18-1				169058..174488
pCIS7								82400..85970				64550..68120												1895631..1917238			970661..974061
pPRT9B				175091..183219
pA12-4					1265131..1268122	1265154..1268145									2014498..2024514
pLP712							390373..393063	138811..141490				1585251..1587941			1962355..1967735											976492..979230
pLG42
pNB2354
pNO861																													650948..655718	650457..656550
MKFS47_pII																													650948..655718	650457..656550
pVF21																													650948..655718	650457..656550
pAH82																													650948..655718	650457..656550
pIBB-JZK																													650948..655718	650457..656550
pIL6																													650948..655718	650457..656550
pIL2614																													650948..655718	650457..656550
pER35																													650948..655718	650457..656550
pCV56B															1975114..1979912														650948..655718	650457..656550
pSK08															1954175..1958588
pKF147A															1948211..1952921
pNCDO2118															1948211..1952921
	*Chromosome co-ordinates of regions producing significant BLAST hits to lactococcal plasmid sequences
