# Supplementary material for: Comparative and functional genomics of the Lactococcus lactis taxon; insights into evolution and niche adaptation
Source: BMC Genomics. 2017 Mar 29;18:267. doi: 10.1186/s12864-017-3650-5 (PMC5372332; doi:10.1186/s12864-017-3650-5)
Supplement: Supplementary file 7 — Multilocus supertree orthologues and 16S rRNA genes list. List of locus tag identifiers and predicted functions of 596 orthologous protein sequences which were concatenated to generate the multilocus supertree and list of locus tag identifiers used to generate the 16S rRNA tree. (XLSX 34 kb) [file 12864_2017_3650_MOESM7_ESM.xlsx]

## Sheet: Supertree & 16S
Multilocus supertree orthologues		16S RNA Genes
Locus_tag	Product	Strain	Locus_tag	Product
uc509_0002	DNA polymerase III subunit beta	CV56	CVCAS_r0002	16S ribosomal RNA
uc509_0004	ATP-dependent nuclease subunit A	NCDO 2118	NCDO2118_r02	16S ribosomal RNA
uc509_0007	GTP-dependent nucleic acid-binding protein, probable translation factor	AI06	LG36_r0002	16S ribosomal RNA
uc509_0010	peptidyl-tRNA hydrolase	IL1403	Unassigned	16S ribosomal RNA	Chromosome co-ordinates (537569 - 539103)
uc509_0011	Transcription-repair coupling factor	IO-1	lilo_r0001	16S ribosomal RNA
uc509_0013	putative RNA binding protein	KF147	LLKF_r0002	16S ribosomal RNA
uc509_0014	septum formation initiator	KLDS 4.0325	P620_03085	16S ribosomal RNA
uc509_0016	beta-lactamase A	SO	QI18_02595	16S ribosomal RNA
uc509_0017	tRNA(Ile)-lysidine synthetase	A76	llh_13415	small subunit ribosomal RNA
uc509_0019	Cell division protein FtsH	KW2	kw2_0500	16S ribosomal RNA
uc509_0030	DNA repair protein RecO	MG1363	llmg_rRNA_1	16S ribosomal RNA
uc509_0032	pyruvate dehydrogenase complex E2 component	NZ9000	LLNZ_r13401	16S ribosomal RNA
uc509_0033	pyruvate dehydrogenase E1 component beta subunit	SK11	LACR_r0552	16S ribosomal RNA
uc509_0034	pyruvate dehydrogenase E1 component alpha subunit	UC509.9	uc509_rRNA2	small subunit ribosomal RNA
uc509_0035	lipoate-protein ligase	158	LL158_rRNA2	16S ribosomal RNA
uc509_0040	tryptophanyl-tRNA synthetase II	184	LL184_rRNA1	16S ribosomal RNA
uc509_0045	putative glycerol-3-phosphate acyltransferase PlsX	229	LL229_rRNA1	16S ribosomal RNA
uc509_0047	ABC transporter ATP-binding protein	275	LL275_rRNA1	16S ribosomal RNA
uc509_0070	50S ribosomal protein L33	C10	LLC10_rRNA1	16S ribosomal RNA
uc509_0071	50S ribosomal protein L32	JM1	LLJM1_rRNA2	small subunit ribosomal RNA
uc509_0075	Chromosome segregation helicase, ATPase, AAA family	JM2	LLJM2_rRNA2	small subunit ribosomal RNA
uc509_0078	hypothetical protein	JM3	LLJM3_rRNA02	small subunit ribosomal RNA
uc509_0083	ribosomal protein L11 methyltransferase	JM4	LLJM4_rRNA2	small subunit ribosomal RNA
uc509_0084	16S ribosomal RNA methyltransferase RsmE	UC06	LLUC06_rRNA1	16S ribosomal RNA
uc509_0086	GTP pyrophosphokinase / Guanosine-3,5-bis(Diphosphate) 3-pyrophosphohydrolase	UC08	LLUC08_rRNA1	16S ribosomal RNA
uc509_0092	Amino acid permease	UC11	LLUC11_rRNA2	16S ribosomal RNA
uc509_0093	1-Acyl-sn-glycerol-3-phosphate acyltransferase	UC063	LLUC063_rRNA1	16S ribosomal RNA
uc509_0098	phosphocarrier protein HPr	UC77	LLUC77_rRNA1	16S ribosomal RNA
uc509_0099	phosphoenolpyruvate-protein phosphotransferase	UC109	LLUC109_rRNA2	small subunit ribosomal RNA
uc509_0101	hypothetical protein	UL8	LLUL8_rRNA5	16S ribosomal RNA
uc509_0113	argininosuccinate synthase	LMG 18311	Unassigned	16S ribosomal RNA	Chromosome co-ordinates (17825 - 19360)
uc509_0114	argininosuccinate lyase
uc509_0117	ribonuclease P
uc509_0124	hypothetical protein
uc509_0125	Holliday junction resolvase-like protein
uc509_0126	hypothetical protein
uc509_0145	queuine tRNA-ribosyltransferase
uc509_0148	hypothetical protein
uc509_0153	aminotransferase AlaT
uc509_0154	transcriptional repressor CodY
uc509_0156	aspartyl/glutamyl-tRNA amidotransferase subunit C
uc509_0157	aspartyl/glutamyl-tRNA amidotransferase subunit A
uc509_0158	aspartyl/glutamyl-tRNA amidotransferase subunit B
uc509_0163	Intramembrane serine protease, rhomboid family
uc509_0174	5-nucleotidase precursor
uc509_0175	hypothetical protein
uc509_0176	ribosomal RNA large subunit methyltransferase N
uc509_0183	ferrous iron transport protein A
uc509_0184	Peptide methionine sulfoxide reductase
uc509_0185	dihydroxyacetone kinase
uc509_0186	General stress protein, Gls24 family
uc509_0187	50S ribosomal protein L28
uc509_0188	hypothetical protein
uc509_0189	glucose-1-phosphate thymidylyltransferase
uc509_0195	dTDP-4-dehydrorhamnose reductase
uc509_0199	Polysaccharide export ABC transporter, permease protein
uc509_0222	Inosine-5-monophosphate dehydrogenase
uc509_0223	GTP-binding protein YqeH
uc509_0225	GTP-binding protein hflX
uc509_0226	RNA binding protein, CRS1/YhbY family
uc509_0228	Hydrolase, HAD superfamily
uc509_0230	hypothetical protein
uc509_0232	hypothetical protein
uc509_0234	hypothetical protein
uc509_0242	30S ribosomal protein S21
uc509_0247	phosphoglycerate kinase
uc509_0259	NAD(FAD)-utilizing dehydrogenase
uc509_0267	S-ribosylhomocysteinase
uc509_0283	thiol-disulfide isomerase and thioredoxin
uc509_0287	Tetrahydrodipicolinate N-acetyltransferase
uc509_0292	30S ribosomal protein S4
uc509_0293	Transcription accessory protein (S1 RNA binding domain)
uc509_0295	adenosine deaminase
uc509_0298	mRNA degradation ribonuclease, metallo-beta-lactamase superfamily
uc509_0299	hypothetical protein
uc509_0301	Non-proteolytic protein, peptidase family M22
uc509_0303	ribosomal-protein-alanine acetyltransferase
uc509_0304	putative DNA-binding/iron metalloprotein/AP endonuclease
uc509_0314	Thioredoxin peroxidase
uc509_0315	Aminopeptidase N
uc509_0318	Co/Zn/Cd efflux protein
uc509_0323	hypothetical protein
uc509_0329	transcriptional regulator
uc509_0338	amino acid ABC transporter permease protein
uc509_0352	Glyoxalase family protein
uc509_0353	phosphoglyceromutase
uc509_0357	Penicillin-binding protein, transpeptidase
uc509_0358	recombination protein RecR
uc509_0359	D-alanine--D-alanine ligase
uc509_0360	UDP-N-acetylmuramoylalanyl-D-glutamyl-2,6- diaminopimelate--D-alanyl-D-alanine ligase
uc509_0363	dipeptide transport system permease protein dppB
uc509_0364	Oligopeptide ABC transporter, permease protein
uc509_0371	GTP-binding protein Era
uc509_0373	formamidopyrimidine-DNA glycosylase
uc509_0377	hypothetical protein
uc509_0378	hypothetical protein
uc509_0382	GTP pyrophosphokinase
uc509_0383	inorganic polyphosphate/ATP-NAD kinase
uc509_0384	Ribosomal large subunit pseudouridine synthase D, RluA family
uc509_0398	C4-dicarboxylate transporter/malic acid transporter
uc509_0404	NhaP-type Na /H and K /H antiporter
uc509_0408	Multimodular transpeptidase-transglycosylase PBP 1B
uc509_0412	thioredoxin H-type
uc509_0413	phenylalanyl-tRNA synthetase beta chain
uc509_0414	NADH oxidase, H2O-forming
uc509_0416	co-chaperonin GroES
uc509_0417	60 kDa chaperonin GroEL
uc509_0418	ribonuclease Z
uc509_0420	Two-component sensor histidine kinase
uc509_0422	thymidylate kinase
uc509_0423	DNA polymerase III, delta prime subunit
uc509_0424	Phosphorelay inhibitor
uc509_0425	DNA replication initiation control protein YabA
uc509_0426	Tetrapyrrole (Corrin/Porphyrin) methylase family protein
uc509_0431	mevalonate kinase
uc509_0432	diphosphomevalonate decarboxylase
uc509_0433	phosphomevalonate kinase
uc509_0435	Isopentenyl-diphosphate delta-isomerase
uc509_0436	Superoxide dismutase
uc509_0443	ATP-dependent RNA helicase, DEAD/DEAH box family
uc509_0451	NAD-dependent DNA ligase
uc509_0457	hypothetical protein
uc509_0464	beta-phosphoglucomutase
uc509_0467	ATP/GTP hydrolase
uc509_0468	Acetyltransferase, GNAT family
uc509_0492	tRNA pseudouridine synthase A
uc509_0495	Hypothetical protein
uc509_0497	CTP synthetase
uc509_0510	hypothetical protein
uc509_0517	DNA polymerase III, alpha subunit
uc509_0518	hemolysin like protein
uc509_0519	Fatty acid-binding protein, DegV family
uc509_0520	Lipase/Acylhydrolase with GDSL-like motif
uc509_0522	hypothetical protein
uc509_0536	Cysteine desulfurase / Selenocysteine lyase
uc509_0541	Metallo-beta-lactamase family protein
uc509_0542	Multimodular transpeptidase-transglycosylase PBP 1A
uc509_0543	Recombination protein RecU
uc509_0544	hypothetical protein
uc509_0546	hypothetical protein
uc509_0547	Myo-inositol-1(or 4)-monophosphatase
uc509_0553	Trigger factor, ppiase
uc509_0554	DNA primase
uc509_0555	RNA polymerase sigma factor RpoD
uc509_0567	excinuclease ABC subunit B
uc509_0575	OxaA-like protein precursor
uc509_0577	hypothetical protein
uc509_0579	phosphopantothenate--cysteine ligase
uc509_0581	4-oxalocrotonate tautomerase
uc509_0594	thymidine kinase
uc509_0596	peptide chain release factor 1
uc509_0598	NADPH-flavin oxidoreductase
uc509_0599	Protein-(glutamine-N5) methyltransferase, release factor-specific
uc509_0601	RNA-binding protein, Sua5/YciO/YrdC/YwlC family
uc509_0602	serine hydroxymethyltransferase
uc509_0603	putative soluble lytic murein transglycosylase
uc509_0604	phosphoserine aminotransferase
uc509_0606	Phosphoserine phosphatase
uc509_0608	23S rRNA methyltransferase
uc509_0616	methionine aminopeptidase
uc509_0617	putative tRNA-processing ribonuclease BN
uc509_0619	hypothetical protein
uc509_0624	Hpr(Ser) kinase
uc509_0625	prolipoprotein diacylglyceryl transferase
uc509_0626	hypothetical protein
uc509_0633	tRNA delta(2)-isopentenylpyrophosphate transferase
uc509_0634	hypothetical protein
uc509_0638	ribonuclease Z
uc509_0639	Oxidoreductase, short chain dehydrogenase/reductase family
uc509_0640	single strand DNA-specific exonuclease
uc509_0641	Adenine phosphoribosyltransferase
uc509_0642	DNA-directed RNA polymerase subunit delta
uc509_0643	putative aminodeoxychorismate lyase
uc509_0644	transcription elongation factor GreA
uc509_0649	Transcriptional repressor of class III stress gene CtsR
uc509_0651	putative sigma 54 modulation protein
uc509_0658	formate acetyltransferase
uc509_0659	dephospho-CoA kinase
uc509_0667	ATP-dependent Clp protease proteolytic subunit
uc509_0681	DNase, TatD family
uc509_0683	Ribonuclease M5
uc509_0684	dimethyladenosine transferase
uc509_0685	Xaa-Pro-(Xaa)n proline peptidase
uc509_0686	Translation elongation factor P (EF-P)
uc509_0687	General stress protein, Gls24 family
uc509_0688	transcription termination protein nusB
uc509_0699	di-/tripeptide transporter
uc509_0708	GDSL-like Lipase/acylhydrolase family protein
uc509_0722	tRNA-specific adenosine deaminase
uc509_0735	Naphthoate synthase
uc509_0739	Ribosomal-protein-alanine acetyltransferase
uc509_0740	CBS domain containing protein
uc509_0741	Phosphoesterase, DHH family
uc509_0743	L-asparaginase
uc509_0750	Phosphatase/phosphohexomutase, HAD superfamily
uc509_0751	RecJ-like protein
uc509_0752	50S ribosomal protein L9
uc509_0753	DnaC protein
uc509_0754	hypothetical protein
uc509_0755	Phosphotransferase
uc509_0756	tRNA (m(7)G46) methyltransferase
uc509_0757	transcriptional regulator NrdR
uc509_0758	chromosome replication initiation / membrane attachment protein
uc509_0759	primosomal protein DnaI
uc509_0763	GTP-binding protein EngA
uc509_0772	Murein hydrolase export regulator
uc509_0773	Murein hydrolase exporter
uc509_0775	Hypothetical protein
uc509_0776	Transcription antitermination factor
uc509_0778	hypothetical protein
uc509_0779	50S ribosomal protein L7/L12
uc509_0780	translation initiation factor IF-2
uc509_0781	ribosome-binding factor A
uc509_0783	MarR family transcriptional regulator
uc509_0784	3-Oxoacyl-[acyl-carrier-protein] synthase III
uc509_0785	acyl carrier protein
uc509_0789	acetyl-CoA carboxylase biotin carboxyl carrier protein subunit
uc509_0792	acetyl-CoA carboxylase subunit beta
uc509_0793	Acetyl-CoA carboxylase, carboxyl transferase subunit alpha
uc509_0801	Arsenate reductase family protein
uc509_0804	Exodeoxyribonuclease III
uc509_0805	Methionyl-tRNA synthetase
uc509_0822	ribonuclease III
uc509_0824	alkaline phosphatase superfamily protein
uc509_0830	Hydrolase, HAD superfamily
uc509_0835	leucyl-tRNA synthetase
uc509_0839	non-heme chloride peroxidase
uc509_0845	L-serine dehydratase beta subunit
uc509_0846	L-serine dehydratase alpha subunit
uc509_0847	Copper transport repressor, CopY/TcrY family
uc509_0848	mercuric reductase
uc509_0853	tRNA (5-methylaminomethyl-2-thiouridylate)-methyltransferase
uc509_0860	excinuclease ABC subunit C
uc509_0861	A/G-specific adenine glycosylase
uc509_0871	dipeptidase PepV
uc509_0872	4-phosphopantetheinyl transferase
uc509_0873	alanine racemase
uc509_0884	Methylenetetrahydrofolate dehydrogenase (NADP) / Methenyltetrahydrofolate cyclohydrolase
uc509_0885	exodeoxyribonuclease VII large subunit
uc509_0886	exodeoxyribonuclease VII small subunit
uc509_0889	Dimethylallyltransferase/geranyltranstransferase
uc509_0891	rRNA methylase
uc509_0892	Transcriptional repressor, arginine deiminase pathway
uc509_0893	DNA repair protein recN
uc509_0895	hypothetical protein
uc509_0897	S-adenosyl-methyltransferase MraW
uc509_0898	Cell division protein FtsL, DivIC superfamily
uc509_0899	Cell division specific D,D-transpeptidase FtsI
uc509_0900	phospho-N-acetylmuramoyl-pentapeptide- transferase
uc509_0907	50S ribosomal protein L19
uc509_0946	Hydrolase, HAD superfamily
uc509_0965	phosphopentomutase
uc509_0967	purine nucleoside phosphorylase
uc509_0979	Thioredoxin-disulfide reductase
uc509_0987	ACT domain-containing protein
uc509_0989	hypothetical protein
uc509_0992	D-alanyl-D-alanine metallocarboxypeptidase
uc509_0994	heat-inducible transcription repressor
uc509_0995	heat shock protein GrpE
uc509_0996	molecular chaperone DnaK
uc509_1013	ATP-binding protein, P-loop ATPase family
uc509_1014	hypothetical protein
uc509_1015	hypothetical protein
uc509_1020	hypothetical protein
uc509_1024	peptide chain release factor 2
uc509_1026	cell division protein ftsX-like protein
uc509_1029	ribonucleotide reductase stimulatory protein
uc509_1030	Ribonucleoside reductase, glutaredoxin subunit
uc509_1031	putative glycerol-3-phosphate acyltransferase PlsY
uc509_1049	lipoprotein signal peptidase
uc509_1050	ribosomal large subunit pseudouridine synthase D
uc509_1058	glucosamine--fructose-6-phosphate aminotransferase
uc509_1060	redox-sensing transcriptional repressor Rex
uc509_1064	orotate phosphoribosyltransferase
uc509_1072	Endonuclease III
uc509_1073	putative methyltransferase
uc509_1074	NIF3 (NGG1p interacting factor 3) family protein
uc509_1076	Hydrolase, HAD superfamily
uc509_1078	hypothetical protein
uc509_1080	50S ribosomal protein L21
uc509_1082	50S ribosomal protein L27
uc509_1084	Phosphate starvation inducible protein
uc509_1086	putative metalloprotease
uc509_1087	Diacylglycerol kinase
uc509_1088	hypothetical protein
uc509_1091	hypothetical protein
uc509_1096	glycyl-tRNA synthetase subunit alpha
uc509_1097	glycyl-tRNA synthetase subunit beta
uc509_1098	hypothetical protein
uc509_1099	Chloride channel protein, ClC family
uc509_1106	cobyric acid synthase
uc509_1107	putative UDP-N-acetylmuramyl tripeptide synthetase
uc509_1109	GTP-binding protein LepA
uc509_1116	DNA gyrase subunit A
uc509_1137	tRNA pseudouridine synthase B
uc509_1138	bifunctional riboflavin kinase/FMN adenylyltransferase
uc509_1144	triosephosphate isomerase
uc509_1150	coproporphyrinogen III oxidase
uc509_1151	Peptidoglycan hydrolase, GH25 muramidase family
uc509_1152	dCMP deaminase
uc509_1153	Acyl-[acyl-carrier-protein] hydrolase
uc509_1154	Hydrolase, HAD superfamily
uc509_1155	hypothetical protein
uc509_1164	RNA methyltransferase, TrmH family
uc509_1165	Dihydrofolate reductase
uc509_1167	ATP-dependent endopeptidase Clp, ATP-binding subunit ClpX
uc509_1168	ribosome biogenesis GTP-binding protein YsxC
uc509_1169	Dihydroneopterin aldolase
uc509_1171	dihydropteroate synthase
uc509_1172	Dihydroneopterin triphosphate pyrophosphohydrolase
uc509_1175	homoserine dehydrogenase
uc509_1176	homoserine kinase
uc509_1177	hypothetical protein
uc509_1178	UDP-N-acetylenolpyruvoylglucosamine reductase
uc509_1198	23S rRNA m(5)U 1939 methyltransferase
uc509_1202	TPR repeat-containing protein, Tetratricopeptide repeat family
uc509_1224	histidinol-phosphatase
uc509_1225	hypothetical protein
uc509_1238	putative ABC transporter ATP-binding protein
uc509_1241	acetolactate synthase 3 regulatory subunit
uc509_1245	Translation initiation inhibitor
uc509_1248	tRNA (uracil-5-)-methyltransferase Gid
uc509_1263	D-alanine transfer protein DltD
uc509_1264	D-alanine--poly(phosphoribitol) ligase subunit 2
uc509_1265	Acyltransferase, MBOAT family
uc509_1266	D-alanine--poly(phosphoribitol) ligase subunit 1
uc509_1278	50S ribosomal protein L7/L12
uc509_1279	50S ribosomal protein L10
uc509_1288	Riboflavin transporter
uc509_1290	segregation and condensation protein B
uc509_1291	segregation and condensation protein A
uc509_1292	site-specific tyrosine recombinase XerD-like protein
uc509_1294	Phosphoesterase family protein
uc509_1295	Purine NTP pyrophosphatase, rdgB/HAM1 family
uc509_1297	hypothetical protein
uc509_1298	Diaminopimelate decarboxylase
uc509_1303	branched-chain amino acid aminotransferase
uc509_1309	ribonuclease HII
uc509_1310	ribosomal biogenesis GTPase
uc509_1333	Exonuclease, subunit D
uc509_1334	2-dehydropantoate 2-reductase
uc509_1341	Fibronectin-binding protein A
uc509_1344	purine/cytidine ABC transporter permease protein
uc509_1345	purine/cytidine ABC transporter permease protein
uc509_1347	pyruvate kinase
uc509_1348	6-phosphofructokinase
uc509_1349	N-acetylglucosamine-6-phosphate deacetylase
uc509_1352	Glycerol-3-phosphate dehydrogenase [NAD(P) ]
uc509_1353	UDP--glucose-1-phosphate uridylyltransferase
uc509_1359	orotidine 5-phosphate decarboxylase
uc509_1360	dihydroorotate dehydrogenase 1B
uc509_1361	Dihydroorotate dehydrogenase, electron transfer subunit
uc509_1387	Carbamoyl-phosphate synthase, large chain
uc509_1396	putative DNA-binding protein
uc509_1400	GntR family transcriptional regulator
uc509_1402	Cytidine deaminase
uc509_1406	16S rRNA m(2)G 1207 methyltransferase
uc509_1407	pantothenate kinase
uc509_1437	ferric uptake regulation protein
uc509_1442	MarR family transcriptional regulator
uc509_1451	GMP synthase (glutamine-hydrolyzing)
uc509_1458	phosphoribosylaminoimidazole carboxylase ATPase subunit
uc509_1459	phosphoribosylaminoimidazole carboxylase catalytic subunit
uc509_1461	phosphoribosylamine--glycine ligase
uc509_1471	phosphoribosylglycinamide formyltransferase
uc509_1472	Phosphoribosylformylglycinamidine cyclo-ligase
uc509_1480	amidophosphoribosyltransferase
uc509_1481	phosphoribosylformylglycinamidine synthase II
uc509_1484	phosphoribosylaminoimidazole-succinocarboxamide synthase
uc509_1494	thymidylate synthase
uc509_1501	Zinc-binding alcohol dehydrogenase
uc509_1504	dihydroorotate dehydrogenase 1A
uc509_1508	ABC transporter, ATP-binding protein
uc509_1514	tRNA CCA-pyrophosphorylase
uc509_1515	Acetyltransferase, GNAT family
uc509_1516	dihydrodipicolinate reductase
uc509_1518	hypothetical protein
uc509_1519	tRNA (Guanine-N(1)-)-methyltransferase
uc509_1520	16S rRNA-processing protein RimM
uc509_1523	putative RNA binding protein
uc509_1524	30S ribosomal protein S16
uc509_1525	3-hydroxy-3-methylglutaryl-coenzyme A reductase
uc509_1527	hydroxymethylglutaryl-CoA synthase
uc509_1528	glucosamine-6-phosphate isomerase
uc509_1530	S-adenosylmethionine:tRNA ribosyltransferase-isomerase
uc509_1532	hypothetical protein
uc509_1533	GTPase, Obg/CgtA family
uc509_1534	cell division protein ftsQ
uc509_1535	UDP-N-acetylglucosamine--N-acetylmuramyl- (pentapeptide) pyrophosphoryl-undecaprenol N-acetylglucosamine transferase
uc509_1536	UDP-N-acetylmuramoylalanine--D-glutamate ligase
uc509_1538	ammonium transporter AmtB
uc509_1539	Two-component system, histidine sensor kinase
uc509_1541	hypothetical protein
uc509_1542	50S ribosomal protein L31 type B
uc509_1545	carbamoyl phosphate synthase small subunit
uc509_1546	aspartate carbamoyltransferase catalytic subunit
uc509_1548	Uracil permease
uc509_1549	uracil phosphoribosyltransferase/Pyrimidine operon regulatory protein PyrR
uc509_1552	Cobalt-zinc-cadmium transporter
uc509_1554	Glutamate 5-kinase
uc509_1559	branched chain amino acid ABC transporter
uc509_1562a	transposase for insertion sequence element IS982B
uc509_1564	mRNA degradation ribonuclease, metallo-beta-lactamase superfamily
uc509_1568	aspartate-semialdehyde dehydrogenase
uc509_1571	transketolase
uc509_1592	adenylosuccinate lyase
uc509_1593	3-dehydroquinate dehydratase
uc509_1596	DNA mismatch repair protein mutS
uc509_1597	hypothetical protein
uc509_1598	Thioredoxin reductase
uc509_1600	Xaa-Pro dipeptidase
uc509_1603	putative N6-adenine-specific DNA methylase
uc509_1604	putative DivIVA cell division initiation protein
uc509_1605	DNA polymerase III subunit delta
uc509_1611	phosphotransacetylase
uc509_1612	uridine kinase
uc509_1617	Chloride channel protein
uc509_1628	maltose operon transcriptional repressor
uc509_1643	Transcriptional regulator, LytR family
uc509_1644	cytidylate kinase
uc509_1647	Mannose-specificPTS system, IIAB component
uc509_1648	mannose-specific PTS system component IIC
uc509_1649	mannose-specific PTS system component IID
uc509_1653	seryl-tRNA synthetase
uc509_1660	Phosphate transport system regulator
uc509_1663	Phosphate ABC transporter, permease protein
uc509_1664	phosphate transport system permease protein pstD
uc509_1667	SsrA-binding protein
uc509_1671	alanyl-tRNA synthetase
uc509_1673	O-methyltransferase
uc509_1678	xanthine/uracil/vitamin C permease
uc509_1679	Hydrolase, HAD superfamily
uc509_1683	hypothetical protein
uc509_1685	Hydrolase, HAD superfamily
uc509_1686	30S ribosomal protein S20
uc509_1688	Phosphoglycerate mutase family protein
uc509_1689	prephenate dehydratase
uc509_1690	Shikimate kinase
uc509_1691	3-phosphoshikimate 1-carboxyvinyltransferase
uc509_1692	Prephenate dehydrogenase
uc509_1699	chorismate synthase
uc509_1713	ATP synthase F1, epsilon subunit
uc509_1741	Cysteine desulfurase activator complex, subunit SufB
uc509_1742	SUF system FeS assembly protein, NifU family
uc509_1744	SUF system, cysteine desulfurase, SufS subfamily
uc509_1745	SUF system FeS cluster assembly protein SufD
uc509_1746	SUF system FeS cluster assembly protein, ATP-dependent transporter SufC
uc509_1747	Undecaprenyl-phosphate alpha-N-acetylglucosaminephosphotransferase
uc509_1748	Negative regulator of genetic competence MecA
uc509_1752	DNA-directed RNA polymerase, beta prime chain
uc509_1753	DNA-directed RNA polymerase, beta chain
uc509_1758	Exporter for polysaccharides and teichoic acids
uc509_1759	UDP-N-acetylmuramoylalanyl-D-glutamate--2, 6-diaminopimelate ligase
uc509_1765	Tripeptidase T
uc509_1766	hypothetical protein
uc509_1767	Manganese-dependent inorganic pyrophosphatase
uc509_1768	pyruvate-formate lyase activating enzyme
uc509_1769	Magnesium and cobalt efflux protein
uc509_1770	Permease
uc509_1773	Acetyltransferase, GNAT family
uc509_1776	uracil DNA glycosylase
uc509_1779	GIY-YIG nuclease superfamily protein
uc509_1782	thiamin pyrophosphokinase
uc509_1786	Asparaginyl-tRNA synthetase
uc509_1788	aspartate aminotransferase
uc509_1789	hypothetical protein
uc509_1797	50S ribosomal protein L20
uc509_1799	translation initiation factor IF-3
uc509_1805	tRNA uridine 5-carboxymethylaminomethyl modification enzyme GidA
uc509_1807	hypothetical protein
uc509_1808	ribonuclease III
uc509_1809	cysteinyl-tRNA synthetase
uc509_1812	hypothetical protein
uc509_1813	polynucleotide phosphorylase/polyadenylase
uc509_1818	hypothetical protein
uc509_1819	elongation factor Tu
uc509_1824	Cell division initiation protein DivIVA
uc509_1825	RNA-binding protein, containing S4 domain
uc509_1826	hypothetical protein
uc509_1827	Ycf50-like protein
uc509_1829	Cell division GTPase FtsZ, Z-ring subunit
uc509_1830	Cell division ATP-binding protein FtsA, Z-ring assembly
uc509_1831	DegV family protein
uc509_1832	23S rRNA Gm2251 methyltransferase
uc509_1834	Glycine/D-amino acid oxidase family protein
uc509_1839	Aminopeptidase C
uc509_1842	5-methylthioadenosine nucleosidase / S-adenosylhomocysteine nucleosidase
uc509_1844	ADP-ribose pyrophosphatase
uc509_1845	bifunctional N-acetylglucosamine-1-phosphate uridyltransferase/glucosamine-1-phosphate acetyltransferase
uc509_1847	30S ribosomal protein S15
uc509_1849	putative phosphoprotein phosphatase
uc509_1866	methionyl-tRNA formyltransferase
uc509_1871	primosome assembly protein PriA
uc509_1872	DNA-directed RNA polymerase subunit omega
uc509_1873	guanylate kinase
uc509_1874	2,3-cyclic-nucleotide 2-phosphodiesterase
uc509_1890	putative nitroreductase
uc509_1891	uracil phosphoribosyltransferase
uc509_1892	Na+/H antiporter
uc509_1899	Metal-dependent phosphohydrolase, HD family
uc509_1900	Endonuclease, RmuC family
uc509_1904	ribosome-associated GTPase
uc509_1906	phenylalanyl-tRNA synthetase subunit beta
uc509_1907	phenylalanyl-tRNA synthetase subunit alpha
uc509_1913	adenylosuccinate synthetase
uc509_1916	Hsp33-like chaperonin
uc509_1926	tRNA-dihydrouridine synthase B
uc509_1930	hypothetical protein
uc509_1931	aspartyl-tRNA synthetase
uc509_1933	histidyl-tRNA synthetase
uc509_1936	CDP-diacylglycerol--glycerol-3-phosphate 3-phosphatidyltransferase
uc509_1937	Transcriptional regulator, XRE family
uc509_1938	M16 family peptidase
uc509_1939	Non-proteolytic protein, peptidase family M16
uc509_1940	hypothetical protein
uc509_1953	transcription regulator/NMN adenylyltransferase/ribosylnicotinamide kinase
uc509_1955	Peptidase, U32 family
uc509_1956	Peptidase, U32 family
uc509_1958	23S rRNA m(1)G 745 methyltransferase
uc509_1960	ABC-type transporter ATP-binding protein
uc509_1966	Histidine triad (HIT) family protein
uc509_1969	50S ribosomal protein L1
uc509_1970	50S ribosomal protein L11
uc509_1973	hypothetical protein
uc509_1975	RNA binding domain protein
uc509_1977	ribosome recycling factor
uc509_1978	uridylate kinase
uc509_1983	Adenine-specific methyltransferase
uc509_1985	GTP-binding protein TypA/BipA-like protein
uc509_1998	non-heme iron-binding ferritin
uc509_2002	DNA polymerase IV
uc509_2011	arginyl-tRNA synthetase
uc509_2012	Arginine operon repressor
uc509_2013	UDP-N-acetylmuramate--L-alanine ligase
uc509_2025	Xaa-Pro dipeptidyl-peptidase
uc509_2029	glutamyl-tRNA synthetase
uc509_2034	Acetyltransferase, GNAT family
uc509_2042	DNA repair protein RadA
uc509_2052	50S ribosomal protein L17
uc509_2053	DNA-directed RNA polymerase, alpha chain
uc509_2054	30S ribosomal protein S11
uc509_2055	30S ribosomal protein S13
uc509_2056	translation initiation factor IF-1
uc509_2057	adenylate kinase
uc509_2059	50S ribosomal protein L15
uc509_2060	50S ribosomal protein L30
uc509_2061	30S ribosomal protein S5
uc509_2062	50S ribosomal protein L18
uc509_2063	50S ribosomal protein L6
uc509_2064	30S ribosomal protein S8
uc509_2066	30S ribosomal protein S14
uc509_2067	50S ribosomal protein L5
uc509_2068	50S ribosomal protein L24
uc509_2069	50S ribosomal protein L14
uc509_2070	30S ribosomal protein S17
uc509_2071	50S ribosomal protein L29
uc509_2072	50S ribosomal protein L16
uc509_2073	30S ribosomal protein S3
uc509_2074	50S ribosomal protein L22
uc509_2075	30S ribosomal protein S19
uc509_2076	50S ribosomal protein L2
uc509_2077	50S ribosomal protein L23
uc509_2078	50S ribosomal protein L4
uc509_2084	threonine synthase
uc509_2085	transcription antitermination protein NusG
uc509_2086	preprotein translocase subunit SecE
uc509_2087	Acyltransferase/SGNH hydrolase
uc509_2088	Multimodular transpeptidase-transglycosylase Pbp2A
uc509_2092	ribosomal large subunit pseudouridine synthase
uc509_2094	zinc ABC transporter permease protein
uc509_2095	zinc ABC transporter ATP binding protein
uc509_2097	transcriptional regulator of the zit operon
uc509_2099	Competence protein ComGF
uc509_2108	prolyl-tRNA synthetase
uc509_2109	Membrane metalloendopeptidase, M50 family
uc509_2110	phosphatidate cytidylyltransferase
uc509_2111	undecaprenyl pyrophosphate synthase
uc509_2112	preprotein translocase
uc509_2114	Ribosomal RNA large subunit methyltransferase H
uc509_2116	Trypsin-like serine protease, DegP/HtrA family
uc509_2117	Glycosyltransferase, family 1
uc509_2119	hypothetical protein
uc509_2121	Methyltransferase
uc509_2126	Competence-specific transcriptional regulator, ComX family
uc509_2127	Septation ring formation regulator
uc509_2128	Translation elongation factor Ts (EF-Ts)
uc509_2138	Hypothetical protein, extracellular, with PDZ domain
uc509_2139	Phosphopantetheine adenylyltransferase
uc509_2140	Methyltransferase
uc509_2145	Glucose-6-phosphate isomerase
uc509_2146	hypothetical protein
uc509_2152	valyl-tRNA synthetase
uc509_2154	hypothetical protein
uc509_2156	Acetyltransferase, GNAT family
uc509_2158	23S rRNA (uracil-5-)-methyltransferase RumA
uc509_2161	recombination regulator RecX
